# Supplementary material for: Anthocyanin Composition and pH Correlate with Berry Skin Color Across Diverse Grape Germplasm
Source: Foods. 2026 Jun 22;15(12):2242. doi: 10.3390/foods15122242 (PMC13297887; doi:10.3390/foods15122242)
Supplement: Supplementary file 1 [file foods-15-02242-s001.zip]

Archive with 1 entries (1 files):
- foods-4368829-supplementary.pdf
